# Supplementary material for: The Complete Chloroplast Genomes of Two Lespedeza Species: Insights into Codon Usage Bias, RNA Editing Sites, and Phylogenetic Relationships in Desmodieae (Fabaceae: Papilionoideae)
Source: Plants (Basel). 2019 Dec 31;9(1):51. doi: 10.3390/plants9010051 (PMC7020202; doi:10.3390/plants9010051)
Supplement: Supplementary file 1 [file plants-09-00051-s001.zip]

Archive with 1 entries (1 files):
- plants-663702-supplementary.xlsx
