# Supplementary material for: The Complete Chloroplast Genomes of Two Lespedeza Species: Insights into Codon Usage Bias, RNA Editing Sites, and Phylogenetic Relationships in Desmodieae (Fabaceae: Papilionoideae)
Source: Plants (Basel). 2019 Dec 31;9(1):51. doi: 10.3390/plants9010051 (PMC7020202; doi:10.3390/plants9010051)
Supplement: Supplementary file 1 [file plants-09-00051-s001.zip › plants-663702-supplementary.xlsx]

## Sheet: Table S1
Table S1. Summary of gene contents present in the Lespedeza chloroplast genomes ( x 2) Genes with two copies. (1) Genes with one intron. (2) Genes with two introns
Group of Genes	Name of Genes
Ribosomal RNAs	rrn16( x 2), rrn23( x 2), rrn4.5( x 2), rrn5( x 2)
Transfer RNAs	trnA-UGC (1)( x 2), trnI-GAU (1)( x 2), trnL-CAA( x 2), trnN-GUU( x 2), trnR-ACG( x 2), trnV-GAC( x 2), trnI-CAU( x 2), trnL-UAG, trnP-UGG, trnW-CCA, trnQ-UUG, trnS-GCU, trnG-UCC(1),
	trnR-UCU, trnC-GCA, trnE-UUC, trnY-GUA, trnD-GUC, trnT-GGU, trnS-UGA, trnG-GCC, trnfM-CAU, trnS-GGA, trnT-UGU, trnL-UAA(1), trnF-GAA, trnV-UAC(1), trnM-CAU, trnK-UUU(1), trnH-GUG
Proteins of small ribosomal subunit	rps2, rps3, rps4, rps7( x 2), rps8, rps12, rps14, rps15, rps18, rps19, rps16(1)
Proteins of large ribosomal subunit	rpl2( x 2), rpl14, rpl16(1), rpl20, rpl23( x 2), rpl32, rpl33, rpl36
Subunits of RNA polymerase	rpoA, rpoB, rpoC1(1), rpoC2
Subunits of photosystem I	psaA, psaB, psaC, psaI, psaJ
Subunits of photosystem II	psbA, psbB, psbC, psbD, psbE, psbF, psbH, psbI, psbJ, psbK, psbL, psbM, psbN, psbT, psbZ
Subunits of ATP synthase	atpA, atpB, atpE, atpF(1), atpH, atpI
Subunits of cytochrome b/f complex	petA, petB(1), petD(1), petG, petL, petN
Subunits of NADH-dehydrogenase	ndhA(1), ndhB(1)( x 2), ndhC, ndhD,ndhE, ndhF, ndhG, ndhH, ndhI, ndhJ, ndhK
Large subunit of RuBisco	rbcL
Acetyl-CoA carboxylase	accD
Cytochrome c biogenesis	ccsA
Envelope membrane protein	cemA
Maturase	matK
Protease	clpP(2)
Conserved hypothetical chloroplast reading frames	ycf1,ycf2( x 2), ycf3(2),ycf4

## Sheet: Table S2
Table S2: Comparison of chloroplast genomes among Desmodieae
Features	L. davurica	L. cuneata	L. maritime	Kummerowia striata	Campylotropis macrocarpa	Hylodesmum podocarpum	Desmodium heterocarpon	Ohwia caudata
Accession No	MH800328	MN268503	NC_044115.1	NC_044114.1	NC_044100.1	MG867568.1	MG867567.1	MG867572.1
Genome size (bp)	149010	149010	149022	148450	148814	149564	149696	150249
LSC length (bp)	82373	82395	82429	81942	82566	83125	82967	83241
SSC length (bp)	18975	18951	18939	18860	18808	18159	18441	18480
IR length (bp)	23831	23832	23827	23824	23720	24140	24144	24264
Total GC content (%)	35	35	35	35	34.9	35.2	35.2	35.1
Total number of genes	128	128	128	128	128	128	128	128
Number of protein-coding genes	83	83	83	83	83	83	83	83
Number of tRNAs	37	37	37	37	37	37	37	37
Number of rRNAs	8	8	8	8	8	8	8	8

## Sheet: Table S3
Tabble S3:	Summary of relative synonymous codon usage (RSCU) of the codon usage in the Lespedeza cp genomes.
		L.davurica		L. cuneata		L.maritima
AA	Codon	Count	RSCU	Count	RSCU	Count	RSCU
Phe	UUU(F)	1117	1.39	1070	1.29	1104	1.39
	UUC(F)	493	0.61	593	0.71	488	0.61
Leu	UUA(L)	919	2.06	817	1.63	931	2.06
	UUG(L)	523	1.17	641	1.28	539	1.19
	CUU(L)	547	1.23	603	1.2	547	1.21
	CUC(L)	150	0.34	250	0.5	153	0.34
	CUA(L)	373	0.84	447	0.89	381	0.84
	CUG(L)	163	0.37	258	0.51	165	0.36
Ile	AUU(I)	1156	1.47	1047	1.33	1168	1.47
	AUC(I)	399	0.51	483	0.61	393	0.5
	AUA(I)	798	1.02	839	1.06	816	1.03
Met	AUG(M)	588	1	682	1	602	1
Val	GUU(V)	510	1.55	490	1.42	517	1.53
	GUC(V)	138	0.42	198	0.57	142	0.42
	GUA(V)	503	1.53	476	1.38	524	1.55
	GUG(V)	161	0.49	217	0.63	172	0.51
Ser	UCU(S)	544	1.64	488	1.63	542	1.69
	UCC(S)	303	0.92	297	0.99	300	0.94
	UCA(S)	416	1.26	383	1.28	403	1.26
	UCG(S)	186	0.56	194	0.65	184	0.57
	AGU(S)	386	1.17	297	0.99	381	1.19
	AGC(S)	151	0.46	138	0.46	114	0.36
Pro	CCU(P)	406	1.58	338	1.39	412	1.59
	CCC(P)	182	0.71	185	0.76	186	0.72
	CCA(P)	318	1.24	286	1.18	320	1.24
	CCG(P)	121	0.47	164	0.67	118	0.46
Thr	ACU(T)	538	1.64	419	1.48	545	1.68
	ACC(T)	203	0.62	200	0.71	210	0.65
	ACA(T)	440	1.34	381	1.35	422	1.3
	ACG(T)	129	0.39	132	0.47	123	0.38
Ala	GCU(A)	586	1.83	388	1.62	619	1.87
	GCC(A)	185	0.58	144	0.6	191	0.58
	GCA(A)	389	1.22	306	1.28	397	1.2
	GCG(A)	119	0.37	120	0.5	119	0.36
Tyr	UAU(Y)	827	1.63	798	1.49	812	1.63
	UAC(Y)	190	0.37	274	0.51	183	0.37
Stop codon	UAA(*)	67	1.55	238	1.1	49	1.77
	UAG(*)	22	0.51	259	1.19	18	0.65
	UGA(*)	41	0.95	154	0.71	16	0.58
His	CAU(H)	485	1.57	408	1.45	475	1.58
	CAC(H)	131	0.43	154	0.55	127	0.42
Gln	CAA(Q)	711	1.58	644	1.45	739	1.57
	CAG(Q)	188	0.42	243	0.55	200	0.43
Asn	AAU(N)	1064	1.59	987	1.48	1063	1.6
	AAC(N)	275	0.41	347	0.52	264	0.4
Lys	AAA(K)	1170	1.56	1176	1.42	1171	1.57
	AAG(K)	331	0.44	483	0.58	323	0.43
Asp	GAU(D)	829	1.64	702	1.54	846	1.65
	GAC(D)	184	0.36	210	0.46	181	0.35
Glu	GAA(E)	981	1.53	853	1.42	1020	1.54
	GAG(E)	302	0.47	351	0.58	303	0.46
Cys	UGU(C)	257	1.51	265	1.38	238	1.55
	UGC(C)	83	0.49	119	0.62	70	0.45
Trp	UGG(W)	464	1	448	1	446	1
Arg	CGU(R)	328	1.3	251	1.07	337	1.37
	CGC(R)	97	0.38	95	0.4	91	0.37
	CGA(R)	366	1.45	309	1.31	364	1.48
	CGG(R)	81	0.32	114	0.49	79	0.32
	AGA(R)	471	1.87	435	1.85	453	1.84
	AGG(R)	169	0.67	206	0.88	154	0.63
Gly	GGU(G)	594	1.4	474	1.3	608	1.42
	GGC(G)	138	0.32	144	0.39	130	0.3
	GGA(G)	688	1.62	552	1.51	690	1.62
	GGG(G)	282	0.66	292	0.8	280	0.66

## Sheet: Table S4
Table S4: Predicted RNA editing sites in chloroplast protein-coding genes of Lespedeza
Gene	Nucleotide Position	AA position	Codon change	AA change	Change codon position	Score
rpl2	No	No	No	No	No	No
rpl23	No	No	No	No	No	No
ndhB	20	7	CCT => CTT	P-L	2	1
	95	32	TCA => TTA	S-L	2	1
	488	163	ACG => ATG	T-M	2	1
	530	177	GCT => GTT	A-V	2	1
	532	178	CAT=> TAT	H-Y	1	1
	557	186	TCA => TTA	S-L	2	0.8
	683	228	CCA => CTA	P-L	2	1
	692	231	TCT => TTT	S-F	2	1
	776	259	TCA => TTA	S-L	2	1
	782	261	TCA => TTA	S-L	2	1
	1058	353	TCA => TTA	S-L	2	1
	1201	401	CAT => TAT	H-Y	1	1
	1427	476	CCA => CTA	P-L	2	1
ndhA	137	46	GCA => GTA	A-V	2	1
	341	114	TCG => TTG	S-L	2	1
	1073	358	TCT => TTT	S-F	2	1
ndhG	157	53	CCA => TCA	P-S	1	1
	167	56	CCC => CTC	P-L	2	0.8
	173	58	CCA => CTA	P-L	2	1
ndhD	77	26	ACT => ATT	T-I	2	0.8
	178	60	CAT => TAT	H-Y	1	1
	320	107	ACC => ATC	T-I	2	0.8
	397	133	CAT => TAT	H-Y	1	1
	662	221	CCA => CTA	P-L	2	0.8
	668	223	ACA => ATA	T-I	2	1
	710	237	TCG => TTG	S-L	2	1
	943	315	CAT => TAT	H-Y	1	1
	977	326	ACT => ATT	T-I	2	1
	1033	345	CCA => TCA	P-S	1	1
	1127	376	ACC => ATC	T-I	2	1
	1408	470	CTT => TTT	L-F	1	1
ccsA	511	171	CTT => TTT	L-F	1	0.86
ndhF	149	50	TCC => TTC	S-F	2	1
	530	177	GCT => GTT	A-V	2	1
	551	184	CCC => CTC	P-L	2	1
	653	218	GCT => GTT	A-V	2	1
	718	240	CCG => TCG	P-S	1	1
	980	327	ACT => ATT	T-I	2	1
	1034	345	ACA => ATA	T-I	2	1
	1051	351	CAC => TAC	H-Y	1	1
	1099	367	CAT => TAT	H-Y	1	1
	1591	531	CTC => TTC	L-F	1	1
	1781	594	ACA => ATA	T-I	2	1
rpl23	No	No	No	No	No	No
rps8	143	48	TCG => TTG	S-L	2	1
	158	53	ACT => ATT	T-I	2	1
	200	67	CCT => CTT	P-L	2	1
	403	135	CAT => TAT	H-Y	1	1
rpoA	656	219	TCC => TTC	S-F	2	1
	793	265	CTC => TTC	L-F	1	1
	848	283	TCG => TTG	S-L	2	1
	947	316	ACA => ATA	T-I	2	0.86
petD	No	No	No	No	No	No
petB	611	204	TCA => TTA	S-L	2	1
psbB	No	No	No	No	No	No
clpP	20	7	GCA => GTA	A-V	2	1
	146	49	CCC => CTC	P-L	2	1
	164	55	ACA => ATA	T-I	2	0.86
	191	64	TCA => TTA	S-L	2	0.86
	197	66	ACA => ATA	T-I	2	1
	323	108	TCT => TTT	S-F	2	1
	329	110	CCT => CTT	P-L	2	1
	542	181	TCC => TTC	S-F	2	1
rpl20	206	69	ACT => ATT	T-I	2	1
petG	No	No	No	No	No	No
petL	No	No	No	No	No	No
psbE	214	72	CCT => TCT	P-S	1	1
psbF	77	26	TCT => TTT	S-F	2	1
psbL	No	No	No	No	No	No
psaI	No	No	No	No	No	No
accD	302	101	ACT => ATT	T-I	2	1
	325	109	CCT => TCT	P-S	1	1
	394	132	CAT => TAT	H-Y	1	1
	760	254	CAT => TAT	H-Y	1	0.8
atpA	791	264	CCC => CTC	P-L	2	1
	914	305	TCA => TTA	S-L	2	1
atpF	92	31	CCA => CTA	P-L	2	0.86
atpI	No	No	No	No	No	No
rps2	248	83	TCA => TTA	S-L	2	1
rpoC2	1592	531	TCT => TTT	S-F	2	1
	1672	558	CAC => TAC	H-Y	1	0.86
	3137	1046	ACC => ATC	T-I	2	0.86
	3746	1249	TCG => TTG	S-L	2	0.86
rpoC1	41	14	TCA => TTA	S-L	2	1
	1556	519	ACG => ATG	T-M	2	0.86
rpoB	551	184	TCA => TTA	S-L	2	1
	566	189	TCG => TTG	S-L	2	1
	2000	667	TCT => TTT	S-F	2	1
	2819	940	GCT => GTT	A-V	2	1
rps14	80	27	TCA => TTA	S-L	2	1
psaB	No	No	No	No	No	No
ycf3	No	No	No	No	No	No
atpB	No	No	No	No	No	No
matK	427	143	CAT => TAT	H-Y	1	0.86
	1055	352	TCT => TTT	S-F	2	1

## Sheet: Table S5
Table S5 Distribution of Simple sequence repeats (SSRs) in the three chloroplast genomes
L. davurica				L. cuneata				L. maritima
Repeat type	Start	end	region	Repeat type	Start	end	region	Repeat type	Start	end	region
A(10)	2979	2988	LSC	A(10)	2986	2995	LSC	A(10)	211	220	LSC
	7470	7479	LSC		7473	7482	LSC		6966	6975	LSC
	18674	18683	LSC		10988	10997	LSC		7491	7500	LSC
	34531	34540	LSC		18694	18703	LSC		10551	10560	LSC
	39670	39679	LSC		39691	39700	LSC		34552	34561	LSC
	44841	44850	LSC		31463	31472	LSC		39687	39696	LSC
	46496	46505	LSC		34559	34568	LSC		44868	44877	LSC
	55698	55707	LSC		44862	44871	LSC		55613	55622	LSC
	61773	61782	LSC		55726	55735	LSC		57852	57861	LSC
	106586	106595	SSC		58873	58899	LSC		106638	106647	SSC
	121480	121489	SSC		61797	61806	LSC		114707	114716	SSC
	51204	51251	LSC		80205	80274	LSC		121477	121486	SSC
A(11)	31436	31446	LSC		106609	106618	SSC		109364	109406	SSC
	42322	42332	LSC		121460	121469	SSC		51227	51275	LSC
	52349	52359	LSC		109335	109344	SSC	A(11)	16879	16889	LSC
A(12)	11649	11660	LSC	A(11)	42343	42353	LSC		18695	18705	LSC
	66144	66155	LSC		46516	46526	LSC		42345	42355	LSC
	109316	109360	SSC	A(12)	66159	66170	LSC	A(12)	66205	66216	LSC
	123526	123537	SSC		123506	123606	SSC		52373	52490	LSC
	58847	58873	LSC	A(13)	11651	11663	LSC		51103	51114	SSC
T(10)	37820	37829	LSC	A(14)	52353	52527	LSC		123523	123534	SSC
	51204	51251	LSC	T(10)	29324	29333	LSC	A(13)	31452	31464	LSC
	51602	51611	LSC		37841	37850	LSC	C(10)	130205	130214	IR
	54304	54313	LSC		49236	49245	LSC	G(10)	101238	101247	IR
	58977	58986	LSC		51211	51220	LSC	T(10)	29309	29318	LSC
	64685	64694	LSC		52353	52527	LSC		31205	31214	LSC
	122322	122331	SSC		54322	54331	LSC		45453	45522	LSC
	58847	58873	LSC		122302	122311	SSC		54346	54355	LSC
T(11)	49221	49231	LSC		80205	80274	LSC		81760	81769	LSC
	52498	52508	LSC	T(11)	31034	31044	LSC		122319	122328	SSC
	68541	68551	LSC		65060	65070	LSC		52373	52490	LSC
	78025	78035	LSC		65396	65406	LSC	T(11)	49244	49254	LSC
	80244	80254	LSC		68556	68566	LSC		121182	121192	SSC
	121185	121195	SSC		121165	121175	SSC		122019	122029	SSC
	122022	122032	SSC		122002	122012	SSC		122812	122822	SSC
	122815	122825	SSC		122795	122805	SSC		123113	123123	SSC
	123116	123126	SSC		123096	123106	SSC		51227	51275	LSC
T(12)	31007	31018	LSC	T(12)	58873	58899	LSC	T(12)	31021	31032	LSC
	63296	63307	LSC		123385	123396	SSC		58917	58928	LSC
	65381	65392	LSC	T(13)	78038	78050	LSC		63353	63364	LSC
	123405	123416	SSC	AT(5)	18535	18583	LSC		64743	64754	LSC
T(13)	14589	14601	LSC		43608	43617	LSC		65441	65452	LSC
	14608	14620	LSC		68880	68889	LSC		78086	78097	LSC
	78031	78043	LSC		80702	80711	LSC		123402	123413	SSC
T(16)	80371	80386	LSC		111055	111064	SSC	T(13)	37834	37846	LSC
AT(5)	43587	43596	LSC		62210	62267	LSC		68603	68615	LSC
	45428	45437	LSC	AT(6)	5083	5125	LSC	AT(5)	43610	43619	LSC
	62186	62243	LSC		45447	45458	LSC		68929	68938	LSC
	67421	67430	LSC		109722	109733	SSC		111085	111094	LSC
	68863	68872	LSC		111231	111242	SSC		111250	111259	LSC
	111056	111065	SSC		119708	119719	SSC		18536	18584	LSC
	18502	18563	LSC	AT(7)	5083	5125	LSC		109880	109889	SSC
AT(6)	5076	5118	LSC	TA(5)	3677	3686	LSC		123813	123822	SSC
	109706	109717	SSC		12791	12800	LSC		62243	62300	LSC
	111230	111241	SSC		14671	14680	LSC	AT(6)	109752	109763	SSC
	119728	119739	SSC		18535	18583	LSC		5099	5143	LSC
AT(7)	5076	5118	LSC		59134	59143	LSC		45453	45522	LSC
TA(5)	12787	12796	LSC	TA(6)	29956	29967	LSC	AT(7)	80732	80745	LSC
	14667	14676	LSC		119362	119373	SSC	AT(8)	5099	5143	LSC
	18502	18563	LSC	TG(5)	112900	112909	SSC	TA(5)	3693	3702	LSC
	59110	59119	LSC	AAT(4)	57827	57838	LSC		12806	12815	LSC
	3670	3679	LSC	TAT(4)	12444	12455	LSC		14686	14695	LSC
TA(6)	5076	5118	LSC		123506	123606	SSC		59163	59172	LSC
	18502	18563	LSC	TTA(4)	78589	78600	LSC		18536	18584	LSC
	29929	29940	LSC	AAAT(3)	106249	106260	SSC	TA(6)	119388	119399	SSC
TG(5)	112907	112916	SSC		124562	124573	SSC	TA(7)	29941	29954	LSC
AAAT(3)	106226	106237	SSC	ATAA(3)	116240	116251	SSC	TG(5)	112925	112934	SSC
	124582	124593	SSC	ATTT(3)	70099	70195	LSC	AAAT(3)	106278	106289	SSC
ATAA(3)	116260	116271	SSC	CTTA (3)	17807	17818	LSC		124579	124590	SSC
ATTT(3)	70082	70178	LSC	TAAA (3)	70099	70195	LSC	ATAA(3)	116265	116276	SSC
CTTA(3)	17774	17785	LSC	TCTA(3)	33300	33311	LSC	ATTT(3)	70148	70244	LSC
TAAA(3)	70082	70178	LSC	TGAT(3)	4217	4228	LSC	CTTA(3)	17808	17819	LSC
TCTA(3)	33272	33283	LSC	TTTC(3)	28849	28860	LSC	TAAA(3)	70148	70244	LSC
TGAT(3)	4210	4221	LSC					TCTA(3)	33293	33304	LSC
TTTC(3)	28816	28827	LSC					TGAT(3)	4233	4244	LSC
								TTTC(3)	28837	28848	LSC
								AAGATC(3)	41680	41697	LSC
